# Supplementary material for: 340B Contract pharmacy growth by pharmacy ownership: 2009–2022
Source: Health Aff Sch. 2023 Dec 9;2(1):qxad075. doi: 10.1093/haschl/qxad075 (PMC10985927; doi:10.1093/haschl/qxad075)
Supplement: qxad075_Supplementary_Data [file qxad075_Supplementary_Data.zip]

Archive with 4 entries (4 files):
- coi_disclosure_Nikpay.docx
- Pharmacy_Ownership_COI_Disclosure_Bruno.docx
- Pharmacy_Ownership_COI_Disclosure_McGlave.docx
- Pharmacy_Ownership_COI_Disclosure_Watts.docx
